# Supplementary material for: Ethnic-Specific and UV-Independent Mutational Signatures of Basal Cell Carcinoma in Koreans
Source: Int J Mol Sci. 2025 Jul 19;26(14):6941. doi: 10.3390/ijms26146941 (PMC12295853; doi:10.3390/ijms26146941)
Supplement: Supplementary file 1 [file ijms-26-06941-s001.zip]

Archive with 4 entries (4 files):
- ijms-3701585-supplementary.pdf
- Supplementary TableS1.xlsx
- Supplementary TableS2.xlsx
- Supplementary TableS3.xlsx
