# Supplementary material for: Ethnic-Specific and UV-Independent Mutational Signatures of Basal Cell Carcinoma in Koreans
Source: Int J Mol Sci. 2025 Jul 19;26(14):6941. doi: 10.3390/ijms26146941 (PMC12295853; doi:10.3390/ijms26146941)
Supplement: Supplementary file 1 [file ijms-26-06941-s001.zip › Supplementary TableS1.xlsx]

## Sheet: Selected genes in non-exposed
CHR	SNP	BP	A1	F_A	F_U	A2	P	Genes	Mutation type
1	rs9701796	18859635	G	0.4167	0	C	0.03727	TAS1R2	Missense
1	rs9700646	18859766	C	0.4	0	T	0.02871	TAS1R2	5'flank
1	rs9701803	18859826	G	0.4167	0	C	0.03727	TAS1R2	5'flank
1	rs2071921	167856247	T	0.3	0	C	0.04615	ADCY10	Missense
