# Supplementary material for: Ethnic-Specific and UV-Independent Mutational Signatures of Basal Cell Carcinoma in Koreans
Source: Int J Mol Sci. 2025 Jul 19;26(14):6941. doi: 10.3390/ijms26146941 (PMC12295853; doi:10.3390/ijms26146941)
Supplement: Supplementary file 1 [file ijms-26-06941-s001.zip › Supplementary TableS2.xlsx]

## Sheet: Only in Korean
GENE ID	Cancer Type Detailed	Protein Change	Annotation	Functional Impact	Mutation Type	Variant Type	Chromosome	Start Pos	End Pos	Ref	Var	HGVSg	HGVSc	ClinVar
CSMD1	Unknown	*2975*	OncoKB: NA;CIViC: NA;MyCancerGenome: not present;CancerHotspot: no;3DHotspot: no	MutationAssessor: NA;SIFT: NA;Polyphen-2: NA;AlphaMissense: NA	Intron	SNP	chr8	2973088	2973088	G	A	chr8:g.2973088G>A	ENST00000635120.2:c.8923+29C>T
	Unknown	*2975*	OncoKB: NA;CIViC: NA;MyCancerGenome: not present;CancerHotspot: no;3DHotspot: no	MutationAssessor: NA;SIFT: NA;Polyphen-2: NA;AlphaMissense: NA	Intron	SNP	chr8	2973089	2973089	G	A	chr8:g.2973089G>A	ENST00000635120.2:c.8923+28C>T
	Unknown	*2793*	OncoKB: NA;CIViC: NA;MyCancerGenome: not present;CancerHotspot: no;3DHotspot: no	MutationAssessor: NA;SIFT: NA;Polyphen-2: NA;AlphaMissense: NA	Intron	SNP	chr8	2978878	2978878	T	G	chr8:g.2978878T>G	ENST00000635120.2:c.8378-78A>C
	Unknown	*2735*	OncoKB: NA;CIViC: NA;MyCancerGenome: not present;CancerHotspot: no;3DHotspot: no	MutationAssessor: NA;SIFT: NA;Polyphen-2: NA;AlphaMissense: NA	Intron	SNP	chr8	2998340	2998340	G	A	chr8:g.2998340G>A	ENST00000635120.2:c.8204-156C>T
	Unknown	*2735*	OncoKB: NA;CIViC: NA;MyCancerGenome: not present;CancerHotspot: no;3DHotspot: no	MutationAssessor: NA;SIFT: NA;Polyphen-2: NA;AlphaMissense: NA	Intron	SNP	chr8	2998370	2998370	A	C	chr8:g.2998370A>C	ENST00000635120.2:c.8204-186T>G
	Unknown	*2203*	OncoKB: NA;CIViC: NA;MyCancerGenome: not present;CancerHotspot: no;3DHotspot: no	MutationAssessor: NA;SIFT: NA;Polyphen-2: NA;AlphaMissense: NA	Splice_Region	SNP	chr8	3108765	3108765	G	A	chr8:g.3108765G>A	ENST00000635120.2:c.6609-17C>T
	Unknown	*1842*	OncoKB: NA;CIViC: NA;MyCancerGenome: not present;CancerHotspot: no;3DHotspot: no	MutationAssessor: NA;SIFT: NA;Polyphen-2: NA;AlphaMissense: NA	Intron	DEL	chr8	3188064	3188064	GTATATATATATACATATGTATATGTATATA	G	chr8:g.3188064_3188064delinsG	ENST00000635120.2:c.5524-129_5524-100del
	Unknown	*1842*	OncoKB: NA;CIViC: NA;MyCancerGenome: not present;CancerHotspot: no;3DHotspot: no	MutationAssessor: NA;SIFT: NA;Polyphen-2: NA;AlphaMissense: NA	Intron	INS	chr8	3188088	3188088	G	GTA	chr8:g.3188088delinsGTA	ENST00000635120.2:c.5524-125_5524-124dup
	Unknown	*1841*	OncoKB: NA;CIViC: NA;MyCancerGenome: not present;CancerHotspot: no;3DHotspot: no	MutationAssessor: NA;SIFT: NA;Polyphen-2: NA;AlphaMissense: NA	Intron	SNP	chr8	3188682	3188682	G	A	chr8:g.3188682G>A	ENST00000635120.2:c.5523+205C>T
	Unknown	*1841*	OncoKB: NA;CIViC: NA;MyCancerGenome: not present;CancerHotspot: no;3DHotspot: no	MutationAssessor: NA;SIFT: NA;Polyphen-2: NA;AlphaMissense: NA	Intron	INS	chr8	3188687	3188687	A	ATT	chr8:g.3188687delinsATT	ENST00000635120.2:c.5523+199_5523+200insAA
	Unknown	*1841*	OncoKB: NA;CIViC: NA;MyCancerGenome: not present;CancerHotspot: no;3DHotspot: no	MutationAssessor: NA;SIFT: NA;Polyphen-2: NA;AlphaMissense: NA	Intron	SNP	chr8	3188689	3188689	G	T	chr8:g.3188689G>T	ENST00000635120.2:c.5523+198C>A
	Unknown	*1841*	OncoKB: NA;CIViC: NA;MyCancerGenome: not present;CancerHotspot: no;3DHotspot: no	MutationAssessor: NA;SIFT: NA;Polyphen-2: NA;AlphaMissense: NA	Intron	DEL	chr8	3188692	3188692	TA	T	chr8:g.3188692_3188692delinsT	ENST00000635120.2:c.5523+194del
	Unknown	F1670=	OncoKB: NA;CIViC: NA;MyCancerGenome: not present;CancerHotspot: no;3DHotspot: no	MutationAssessor: NA;SIFT: NA;Polyphen-2: NA;AlphaMissense: NA	Silent	SNP	chr8	3201700	3201700	G	A	chr8:g.3201700G>A	ENST00000635120.2:c.5010C>T
	Unknown	*1662*	OncoKB: NA;CIViC: NA;MyCancerGenome: not present;CancerHotspot: no;3DHotspot: no	MutationAssessor: NA;SIFT: NA;Polyphen-2: NA;AlphaMissense: NA	Intron	SNP	chr8	3201778	3201778	G	A	chr8:g.3201778G>A	ENST00000635120.2:c.4985-53C>T
	Unknown	W1306*	OncoKB: NA;CIViC: NA;MyCancerGenome: not present;CancerHotspot: no;3DHotspot: no	MutationAssessor: NA;SIFT: NA;Polyphen-2: NA;AlphaMissense: NA	Nonsense_Mutation	SNP	chr8	3307727	3307727	C	T	chr8:g.3307727C>T	ENST00000635120.2:c.3918G>A
	Unknown	*1158*	OncoKB: NA;CIViC: NA;MyCancerGenome: not present;CancerHotspot: no;3DHotspot: no	MutationAssessor: NA;SIFT: NA;Polyphen-2: NA;AlphaMissense: NA	Intron	SNP	chr8	3347867	3347867	C	T	chr8:g.3347867C>T	ENST00000635120.2:c.3474+125G>A
	Unknown	I1142=	OncoKB: NA;CIViC: NA;MyCancerGenome: not present;CancerHotspot: no;3DHotspot: no	MutationAssessor: NA;SIFT: NA;Polyphen-2: NA;AlphaMissense: NA	Silent	SNP	chr8	3348040	3348040	G	A	chr8:g.3348040G>A	ENST00000635120.2:c.3426C>T
	Unknown	P1121S	OncoKB: NA;CIViC: NA;MyCancerGenome: not present;CancerHotspot: no;3DHotspot: no	MutationAssessor: NA;SIFT: impact: deleterious_low_confidence, score: 0;Polyphen-2: impact: probably_damaging, score: 0.97;AlphaMissense: NA	Missense_Mutation	SNP	chr8	3348105	3348105	G	A	chr8:g.3348105G>A	ENST00000635120.2:c.3361C>T
	Unknown	*1039*	OncoKB: NA;CIViC: NA;MyCancerGenome: not present;CancerHotspot: no;3DHotspot: no	MutationAssessor: NA;SIFT: NA;Polyphen-2: NA;AlphaMissense: NA	Intron	SNP	chr8	3359423	3359423	T	C	chr8:g.3359423T>C	ENST00000635120.2:c.3116-83A>G
	Unknown	H964P	OncoKB: NA;CIViC: NA;MyCancerGenome: not present;CancerHotspot: no;3DHotspot: no	MutationAssessor: NA;SIFT: impact: tolerated, score: 0.08;Polyphen-2: impact: probably_damaging, score: 0.997;AlphaMissense: NA	Missense_Mutation	SNP	chr8	3369262	3369262	T	G	chr8:g.3369262T>G	ENST00000635120.2:c.2891A>C
	Unknown	*691*	OncoKB: NA;CIViC: NA;MyCancerGenome: not present;CancerHotspot: no;3DHotspot: no	MutationAssessor: NA;SIFT: NA;Polyphen-2: NA;AlphaMissense: NA	Intron	SNP	chr8	3406291	3406291	G	T	chr8:g.3406291G>T	ENST00000635120.2:c.2072-70C>A
	Unknown	*691*	OncoKB: NA;CIViC: NA;MyCancerGenome: not present;CancerHotspot: no;3DHotspot: no	MutationAssessor: NA;SIFT: NA;Polyphen-2: NA;AlphaMissense: NA	Intron	SNP	chr8	3406299	3406299	A	C	chr8:g.3406299A>C	ENST00000635120.2:c.2072-78T>G
	Unknown	*483*	OncoKB: NA;CIViC: NA;MyCancerGenome: not present;CancerHotspot: no;3DHotspot: no	MutationAssessor: NA;SIFT: NA;Polyphen-2: NA;AlphaMissense: NA	Intron	SNP	chr8	3493423	3493423	G	A	chr8:g.3493423G>A	ENST00000635120.2:c.1448+200C>T
	Unknown	*366*	OncoKB: NA;CIViC: NA;MyCancerGenome: not present;CancerHotspot: no;3DHotspot: no	MutationAssessor: NA;SIFT: NA;Polyphen-2: NA;AlphaMissense: NA	Intron	INS	chr8	3586277	3586277	GA	GAA	chr8:g.3586277_3586277delinsGAA	ENST00000635120.2:c.1098-18dup
	Unknown	*366*	OncoKB: NA;CIViC: NA;MyCancerGenome: not present;CancerHotspot: no;3DHotspot: no	MutationAssessor: NA;SIFT: NA;Polyphen-2: NA;AlphaMissense: NA	Intron	SNP	chr8	3613211	3613211	A	C	chr8:g.3613211A>C	ENST00000635120.2:c.1097+3499T>G
	Unknown	*39*	OncoKB: NA;CIViC: NA;MyCancerGenome: not present;CancerHotspot: no;3DHotspot: no	MutationAssessor: NA;SIFT: NA;Polyphen-2: NA;AlphaMissense: NA	5'UTR	SNP	chr8	4994532	4994532	C	T	chr8:g.4994532C>T	ENST00000635120.2:c.-116G>A
CSMD2	Unknown	*3504*	OncoKB: NA;CIViC: NA;MyCancerGenome: not present;CancerHotspot: no;3DHotspot: no	MutationAssessor: NA;SIFT: NA;Polyphen-2: NA;AlphaMissense: NA	Intron	SNP	chr1	33521714	33521714	G	A	chr1:g.33521714G>A	ENST00000373381.9:c.10510-164C>T
	Unknown	*3503*	OncoKB: NA;CIViC: NA;MyCancerGenome: not present;CancerHotspot: no;3DHotspot: no	MutationAssessor: NA;SIFT: NA;Polyphen-2: NA;AlphaMissense: NA	Intron	SNP	chr1	33523158	33523158	G	A	chr1:g.33523158G>A	ENST00000373381.9:c.10509+149C>T
	Unknown	G2902R	OncoKB: NA;CIViC: NA;MyCancerGenome: not present;CancerHotspot: no;3DHotspot: no	MutationAssessor: NA;SIFT: impact: deleterious_low_confidence, score: 0.01;Polyphen-2: impact: probably_damaging, score: 0.947;AlphaMissense: NA	Missense_Mutation	SNP	chr1	33557773	33557773	C	T	chr1:g.33557773C>T	ENST00000373381.9:c.8704G>A
	Unknown	V2868=	OncoKB: NA;CIViC: NA;MyCancerGenome: not present;CancerHotspot: no;3DHotspot: no	MutationAssessor: NA;SIFT: NA;Polyphen-2: NA;AlphaMissense: NA	Silent	SNP	chr1	33557873	33557873	G	A	chr1:g.33557873G>A	ENST00000373381.9:c.8604C>T
	Unknown	*1943*	OncoKB: NA;CIViC: NA;MyCancerGenome: not present;CancerHotspot: no;3DHotspot: no	MutationAssessor: NA;SIFT: NA;Polyphen-2: NA;AlphaMissense: NA	Intron	SNP	chr1	33622144	33622144	C	T	chr1:g.33622144C>T	ENST00000373381.9:c.5827+23G>A
	Unknown	*1908*	OncoKB: NA;CIViC: NA;MyCancerGenome: not present;CancerHotspot: no;3DHotspot: no	MutationAssessor: NA;SIFT: NA;Polyphen-2: NA;AlphaMissense: NA	Splice_Region	SNP	chr1	33622281	33622281	G	A	chr1:g.33622281G>A	ENST00000373381.9:c.5723-10C>T
	Unknown	*1834*	OncoKB: NA;CIViC: NA;MyCancerGenome: not present;CancerHotspot: no;3DHotspot: no	MutationAssessor: NA;SIFT: NA;Polyphen-2: NA;AlphaMissense: NA	Intron	SNP	chr1	33624898	33624898	G	A	chr1:g.33624898G>A	ENST00000373381.9:c.5500+153C>T
	Unknown	*517*	OncoKB: NA;CIViC: NA;MyCancerGenome: not present;CancerHotspot: no;3DHotspot: no	MutationAssessor: NA;SIFT: NA;Polyphen-2: NA;AlphaMissense: NA	Intron	SNP	chr1	33792385	33792385	C	T	chr1:g.33792385C>T	ENST00000373381.9:c.1550+38G>A
	Unknown	*482*	OncoKB: NA;CIViC: NA;MyCancerGenome: not present;CancerHotspot: no;3DHotspot: no	MutationAssessor: NA;SIFT: NA;Polyphen-2: NA;AlphaMissense: NA	Intron	SNP	chr1	33804751	33804751	G	A	chr1:g.33804751G>A	ENST00000373381.9:c.1446+5992C>T
	Unknown	*307*	OncoKB: NA;CIViC: NA;MyCancerGenome: not present;CancerHotspot: no;3DHotspot: no	MutationAssessor: NA;SIFT: NA;Polyphen-2: NA;AlphaMissense: NA	Intron	SNP	chr1	33847159	33847159	C	A	chr1:g.33847159C>A	ENST00000373381.9:c.921-163G>T
NOTCH2	Unknown	Q1061*	OncoKB: Likely Oncogenic, level NA, resistance NA;CIViC: NA;MyCancerGenome: not present;CancerHotspot: no;3DHotspot: no	MutationAssessor: NA;SIFT: NA;Polyphen-2: NA;AlphaMissense: NA	Nonsense_Mutation	SNP	chr1	119940557	119940557	G	A	chr1:g.119940557G>A	ENST00000256646.7:c.3181C>T
	Unknown	*2010*	OncoKB: Unknown, level NA, resistance NA;CIViC: NA;MyCancerGenome: not present;CancerHotspot: no;3DHotspot: no	MutationAssessor: NA;SIFT: NA;Polyphen-2: NA;AlphaMissense: NA	Intron	SNP	chr1	119916781	119916781	C	T	chr1:g.119916781C>T	ENST00000256646.7:c.6028-87G>A
	Unknown	*1928*	OncoKB: Unknown, level NA, resistance NA;CIViC: NA;MyCancerGenome: not present;CancerHotspot: no;3DHotspot: no	MutationAssessor: NA;SIFT: NA;Polyphen-2: NA;AlphaMissense: NA	Intron	SNP	chr1	119918598	119918598	G	A	chr1:g.119918598G>A	ENST00000256646.7:c.5782-45C>T
	Unknown	C804R	OncoKB: Unknown, level NA, resistance NA;CIViC: NA;MyCancerGenome: not present;CancerHotspot: no;3DHotspot: no	MutationAssessor: NA;SIFT: impact: deleterious, score: 0;Polyphen-2: impact: possibly_damaging, score: 0.72;AlphaMissense: NA	Missense_Mutation	SNP	chr1	119950793	119950793	A	G	chr1:g.119950793A>G	ENST00000256646.7:c.2410T>C
	Unknown	*292*	OncoKB: Unknown, level NA, resistance NA;CIViC: NA;MyCancerGenome: not present;CancerHotspot: no;3DHotspot: no	MutationAssessor: NA;SIFT: NA;Polyphen-2: NA;AlphaMissense: NA	Intron	SNP	chr1	119986884	119986884	G	A	chr1:g.119986884G>A	ENST00000256646.7:c.874+76C>T
PTCH1	Unknown	*1183*	OncoKB: Likely Oncogenic, level NA, resistance NA;CIViC: NA;MyCancerGenome: not present;CancerHotspot: no;3DHotspot: no	MutationAssessor: NA;SIFT: NA;Polyphen-2: NA;AlphaMissense: NA	Splice_Region	SNP	chr9	95449836	95449836	C	A	chr9:g.95449836C>A	ENST00000331920.11:c.3549+5G>T	Uncertain_significance
	Unknown	V1083Wfs*4	OncoKB: Likely Oncogenic, level NA, resistance NA;CIViC: NA;MyCancerGenome: not present;CancerHotspot: no;3DHotspot: no	MutationAssessor: NA;SIFT: NA;Polyphen-2: NA;AlphaMissense: NA	Frame_Shift_Del	DEL	chr9	95456335	95456335	CG	C	chr9:g.95456335_95456335delinsC	ENST00000331920.11:c.3246del
	Unknown	X844_splice	OncoKB: Likely Oncogenic, level NA, resistance NA;CIViC: NA;MyCancerGenome: not present;CancerHotspot: no;3DHotspot: no	MutationAssessor: NA;SIFT: NA;Polyphen-2: NA;AlphaMissense: NA	Splice_Site	DEL	chr9	95467100	95467100	TCCCACGCCGTCTTACCCTGAAGCCAGTCTCTGAAGTAGTGCAGCCA	T	chr9:g.95467100_95467100delinsT	ENST00000331920.11:c.2530_2560+15del
	Unknown	L490*	OncoKB: Likely Oncogenic, level NA, resistance NA;CIViC: NA;MyCancerGenome: not present;CancerHotspot: no;3DHotspot: no	MutationAssessor: NA;SIFT: NA;Polyphen-2: NA;AlphaMissense: NA	Nonsense_Mutation	SNP	chr9	95477581	95477581	A	T	chr9:g.95477581A>T	ENST00000331920.11:c.1469T>A
	Unknown	R459Lfs*49	OncoKB: Likely Oncogenic, level NA, resistance NA;CIViC: NA;MyCancerGenome: not present;CancerHotspot: no;3DHotspot: no	MutationAssessor: NA;SIFT: NA;Polyphen-2: NA;AlphaMissense: NA	Frame_Shift_Ins	INS	chr9	95477674	95477674	C	CGCAGCATGGTTAGACAGGCATAGGCGAGCTGCAA	chr9:g.95477674delinsCGCAGCATGGTTAGACAGGCATAGGCGAGCTGCAA	ENST00000331920.11:c.1348-6_1375dup
	Unknown	X195_splice	OncoKB: Likely Oncogenic, level NA, resistance NA;CIViC: NA;MyCancerGenome: not present;CancerHotspot: no;3DHotspot: no	MutationAssessor: NA;SIFT: NA;Polyphen-2: NA;AlphaMissense: NA	Splice_Site	SNP	chr9	95482205	95482205	T	C	chr9:g.95482205T>C	ENST00000331920.11:c.585-2A>G
	Unknown	X132_splice	OncoKB: Likely Oncogenic, level NA, resistance NA;CIViC: NA;MyCancerGenome: not present;CancerHotspot: no;3DHotspot: no	MutationAssessor: NA;SIFT: NA;Polyphen-2: NA;AlphaMissense: NA	Splice_Region	INS	chr9	95506404	95506404	T	TA	chr9:g.95506404delinsTA	ENST00000331920.11:c.394+2dup	Uncertain_significance
	Unknown	R783W	OncoKB: Unknown, level NA, resistance NA;CIViC: NA;MyCancerGenome: not present;CancerHotspot: no;3DHotspot: no	MutationAssessor: NA;SIFT: impact: deleterious_low_confidence, score: 0;Polyphen-2: impact: probably_damaging, score: 0.999;AlphaMissense: NA	Missense_Mutation	SNP	chr9	95467329	95467329	G	A	chr9:g.95467329G>A	ENST00000331920.11:c.2347C>T	Uncertain_significance
	Unknown	*576*	OncoKB: Unknown, level NA, resistance NA;CIViC: NA;MyCancerGenome: not present;CancerHotspot: no;3DHotspot: no	MutationAssessor: NA;SIFT: NA;Polyphen-2: NA;AlphaMissense: NA	Intron	SNP	chr9	95474140	95474140	T	C	chr9:g.95474140T>C	ENST00000331920.11:c.1728+1894A>G
	Unknown	G484R	OncoKB: Unknown, level NA, resistance NA;CIViC: NA;MyCancerGenome: not present;CancerHotspot: no;3DHotspot: no	MutationAssessor: NA;SIFT: NA;Polyphen-2: NA;AlphaMissense: NA	Missense_Mutation	SNP	chr9	95477600	95477600	C	T	chr9:g.95477600C>T	ENST00000331920.11:c.1450G>A	Pathogenic
NOTCH1	Unknown	P1618S	OncoKB: Unknown, level NA, resistance NA;CIViC: NA;MyCancerGenome: not present;CancerHotspot: no;3DHotspot: no	MutationAssessor: NA;SIFT: NA;Polyphen-2: NA;AlphaMissense: NA	Missense_Mutation	SNP	chr9	136504839	136504839	G	A	chr9:g.136504839G>A	ENST00000651671.1:c.4852C>T	Uncertain_significance
	Unknown	*1339*	OncoKB: Unknown, level NA, resistance NA;CIViC: NA;MyCancerGenome: not present;CancerHotspot: no;3DHotspot: no	MutationAssessor: NA;SIFT: NA;Polyphen-2: NA;AlphaMissense: NA	Intron	SNP	chr9	136505921	136505921	A	C	chr9:g.136505921A>C	ENST00000651671.1:c.4015-40T>G
	Unknown	C1116W	OncoKB: Unknown, level NA, resistance NA;CIViC: NA;MyCancerGenome: not present;CancerHotspot: no;3DHotspot: no	MutationAssessor: NA;SIFT: impact: deleterious_low_confidence, score: 0;Polyphen-2: impact: probably_damaging, score: 0.995;AlphaMissense: NA	Missense_Mutation	SNP	chr9	136508117	136508117	G	C	chr9:g.136508117G>C	ENST00000651671.1:c.3348C>G
	Unknown	*863*	OncoKB: Unknown, level NA, resistance NA;CIViC: NA;MyCancerGenome: not present;CancerHotspot: no;3DHotspot: no	MutationAssessor: NA;SIFT: NA;Polyphen-2: NA;AlphaMissense: NA	Intron	SNP	chr9	136511134	136511134	G	A	chr9:g.136511134G>A	ENST00000651671.1:c.2587+18C>T
	Unknown	*519*	OncoKB: Unknown, level NA, resistance NA;CIViC: NA;MyCancerGenome: not present;CancerHotspot: no;3DHotspot: no	MutationAssessor: NA;SIFT: NA;Polyphen-2: NA;AlphaMissense: NA	Intron	SNP	chr9	136516106	136516106	G	A	chr9:g.136516106G>A	ENST00000651671.1:c.1556-12C>T	Likely_benign
	Unknown	C461S	OncoKB: Unknown, level NA, resistance NA;CIViC: NA;MyCancerGenome: not present;CancerHotspot: no;3DHotspot: no	MutationAssessor: NA;SIFT: impact: deleterious_low_confidence, score: 0;Polyphen-2: impact: probably_damaging, score: 0.999;AlphaMissense: NA	Missense_Mutation	SNP	chr9	136517812	136517812	A	T	chr9:g.136517812A>T	ENST00000651671.1:c.1381T>A
	Unknown	S356F	OncoKB: Unknown, level NA, resistance NA;CIViC: NA;MyCancerGenome: not present;CancerHotspot: no;3DHotspot: no	MutationAssessor: NA;SIFT: impact: deleterious, score: 0.02;Polyphen-2: impact: probably_damaging, score: 0.998;AlphaMissense: NA	Missense_Mutation	SNP	chr9	136518623	136518623	G	A	chr9:g.136518623G>A	ENST00000651671.1:c.1067C>T	Uncertain_significance
SMO	Unknown	L412F	OncoKB: Likely Oncogenic, level NA, resistance NA;CIViC: diagnosticCount: 0, predictiveCount: 3, prognosticCount: 0, predisposingCount: 0, oncogenicCount: 0, functionalCount: 0;MyCancerGenome: not present;CancerHotspot: yes;3DHotspot: no	MutationAssessor: NA;SIFT: impact: deleterious, score: 0;Polyphen-2: impact: probably_damaging, score: 0.99;AlphaMissense: NA	Missense_Mutation	SNP	chr7	129206557	129206557	C	T	chr7:g.129206557C>T	ENST00000249373.8:c.1234C>T	Pathogenic
GLI1	Unknown	*34*	OncoKB: Unknown, level NA, resistance NA;CIViC: NA;MyCancerGenome: not present;CancerHotspot: no;3DHotspot: no	MutationAssessor: NA;SIFT: NA;Polyphen-2: NA;AlphaMissense: NA	Intron	SNP	chr12	57463863	57463863	T	A	chr12:g.57463863T>A	ENST00000228682.7:c.100+72T>A
	Unknown	*65*	OncoKB: Unknown, level NA, resistance NA;CIViC: NA;MyCancerGenome: not present;CancerHotspot: no;3DHotspot: no	MutationAssessor: NA;SIFT: NA;Polyphen-2: NA;AlphaMissense: NA	Intron	SNP	chr12	57464656	57464656	G	T	chr12:g.57464656G>T	ENST00000228682.7:c.194-17G>T
	Unknown	F724=	OncoKB: Unknown, level NA, resistance NA;CIViC: NA;MyCancerGenome: not present;CancerHotspot: no;3DHotspot: no	MutationAssessor: NA;SIFT: NA;Polyphen-2: NA;AlphaMissense: NA	Silent	SNP	chr12	57470912	57470912	C	T	chr12:g.57470912C>T	ENST00000228682.7:c.2172C>T
TP53	Unknown	V274D	OncoKB: Likely Oncogenic, level NA, resistance NA;CIViC: NA;MyCancerGenome: not present;CancerHotspot: yes;3DHotspot: yes	MutationAssessor: NA;SIFT: impact: deleterious, score: 0;Polyphen-2: impact: probably_damaging, score: 0.997;AlphaMissense: NA	Missense_Mutation	SNP	chr17	7673799	7673799	A	T	chr17:g.7673799A>T	ENST00000269305.9:c.821T>A	Conflicting_classifications_of_pathogenicity(Pathogenic(1)|Uncertain_significance(1))
	Unknown	R175H	OncoKB: Oncogenic, level NA, resistance NA;CIViC: NA;MyCancerGenome: not present;CancerHotspot: yes;3DHotspot: yes	MutationAssessor: NA;SIFT: impact: tolerated, score: 0.11;Polyphen-2: impact: benign, score: 0.319;AlphaMissense: NA	Missense_Mutation	SNP	chr17	7675088	7675088	C	T	chr17:g.7675088C>T	ENST00000269305.9:c.524G>A	Pathogenic
	Unknown	X126_splice	OncoKB: Likely Oncogenic, level NA, resistance NA;CIViC: NA;MyCancerGenome: not present;CancerHotspot: yes;3DHotspot: no	MutationAssessor: NA;SIFT: NA;Polyphen-2: NA;AlphaMissense: NA	Splice_Site	SNP	chr17	7675237	7675237	C	T	chr17:g.7675237C>T	ENST00000269305.9:c.376-1G>A	Pathogenic/Likely_pathogenic
	Unknown		OncoKB: Unknown, level NA, resistance NA;CIViC: NA;MyCancerGenome: not present;CancerHotspot: no;3DHotspot: no	MutationAssessor: NA;SIFT: NA;Polyphen-2: NA;AlphaMissense: NA	3'UTR	SNP	chr17	7669559	7669559	G	A	chr17:g.7669559G>A	ENST00000269305.9:c.*50C>T
ITIH2	Unknown	X247_splice	OncoKB: NA;CIViC: NA;MyCancerGenome: not present;CancerHotspot: no;3DHotspot: no	MutationAssessor: NA;SIFT: NA;Polyphen-2: NA;AlphaMissense: NA	Splice_Region	SNP	chr10	7721641	7721641	C	T	chr10:g.7721641C>T	ENST00000358415.9:c.739-8C>T
DPP10	Unknown	*21*	OncoKB: NA;CIViC: NA;MyCancerGenome: not present;CancerHotspot: no;3DHotspot: no	MutationAssessor: NA;SIFT: NA;Polyphen-2: NA;AlphaMissense: NA	Intron	SNP	chr2	115064749	115064749	C	T	chr2:g.115064749C>T	ENST00000410059.6:c.61-244490C>T
	Unknown	*91*	OncoKB: NA;CIViC: NA;MyCancerGenome: not present;CancerHotspot: no;3DHotspot: no	MutationAssessor: NA;SIFT: NA;Polyphen-2: NA;AlphaMissense: NA	Intron	SNP	chr2	115344044	115344044	G	A	chr2:g.115344044G>A	ENST00000410059.6:c.271+132G>A
	Unknown	*511*	OncoKB: NA;CIViC: NA;MyCancerGenome: not present;CancerHotspot: no;3DHotspot: no	MutationAssessor: NA;SIFT: NA;Polyphen-2: NA;AlphaMissense: NA	Intron	SNP	chr2	115782480	115782480	C	T	chr2:g.115782480C>T	ENST00000410059.6:c.1531+81C>T
	Unknown	*567*	OncoKB: NA;CIViC: NA;MyCancerGenome: not present;CancerHotspot: no;3DHotspot: no	MutationAssessor: NA;SIFT: NA;Polyphen-2: NA;AlphaMissense: NA	Intron	SNP	chr2	115814772	115814772	C	T	chr2:g.115814772C>T	ENST00000410059.6:c.1701-21C>T
	Unknown	*752*	OncoKB: NA;CIViC: NA;MyCancerGenome: not present;CancerHotspot: no;3DHotspot: no	MutationAssessor: NA;SIFT: NA;Polyphen-2: NA;AlphaMissense: NA	Intron	SNP	chr2	115840847	115840847	G	A	chr2:g.115840847G>A	ENST00000410059.6:c.2256+24G>A
	Unknown		OncoKB: NA;CIViC: NA;MyCancerGenome: not present;CancerHotspot: no;3DHotspot: no	MutationAssessor: NA;SIFT: NA;Polyphen-2: NA;AlphaMissense: NA	3'UTR	SNP	chr2	115842350	115842350	C	T	chr2:g.115842350C>T	ENST00000410059.6:c.*5C>T
